# Supplementary material for: Chalcone-Acridine Hybrid Suppresses Melanoma Cell Progression via G2/M Cell Cycle Arrest, DNA Damage, Apoptosis, and Modulation of MAP Kinases Activity
Source: Int J Mol Sci. 2022 Oct 14;23(20):12266. doi: 10.3390/ijms232012266 (PMC9603750; doi:10.3390/ijms232012266)
Supplement: Supplementary file 1 [file ijms-23-12266-s001.zip]

Archive with 1 entries (1 files):
- ijms-1931468-supplementary.pdf
